# Supplementary material for: Time-Dependent Degradation of Naphthoquinones and Phenolic Compounds in Walnut Husks
Source: Biology (Basel). 2022 Feb 21;11(2):342. doi: 10.3390/biology11020342 (PMC8869098; doi:10.3390/biology11020342)
Supplement: Supplementary file 1 [file biology-11-00342-s001.zip]

Archive with 1 entries (1 files):
- biology-1604140-supplementary.pdf
